# Supplementary material for: Mediation Effect of Pain on the Relationship between Kinesiophobia and Postural Control: Comparison and Correlations in Individuals with Fibromyalgia Syndrome and Asymptomatic Individuals—A Cross-Sectional Study
Source: Life (Basel). 2023 Jan 6;13(1):175. doi: 10.3390/life13010175 (PMC9861203; doi:10.3390/life13010175)
Supplement: Supplementary file 1 [file life-13-00175-s001.zip]

Archive with 1 entries (1 files):
- life-2111345-supplementary.xlsx
