# Supplementary material for: Mediation Effect of Pain on the Relationship between Kinesiophobia and Postural Control: Comparison and Correlations in Individuals with Fibromyalgia Syndrome and Asymptomatic Individuals—A Cross-Sectional Study
Source: Life (Basel). 2023 Jan 6;13(1):175. doi: 10.3390/life13010175 (PMC9861203; doi:10.3390/life13010175)
Supplement: Supplementary file 1 [file life-13-00175-s001.zip › life-2111345-supplementary.xlsx]

## Sheet: RAW Study Data
Group	AGE	Gender	Height_in_meters	WEIGHT	BMI	WPI	SSC	Pain_duration	FIQ	PC	SF_36	TSK	VAS	AP_SWAY_ND	AP_SWAY_D	ML_SWAY_ND	ML_SWAY_D	Ellipse_area_ND	Ellipse_area_D	HEIGHT
1	40	1	1.66	65	23.5883	10	8	4	57	23	33	38	4.8	16.3	4.4	4.1	4.1	856	914	166
1	61	1	1.77	66	21.0667	18	13	12	64	21	39	36	3.7	16.34	3.9	3.6	3.5	791	814	177
1	43	2	1.7	76	26.2976	11	9	5	59	31	34	46	6.7	17.7	10.2	4.1	6.1	936	1345	170
1	43	2	1.7	76	26.2976	17	12	11	63	35	38	51	6.9	6.3	15.7	3.6	7.1	1050	781	170
1	38	2	1.75	75	24.4898	12	10	4	61	32	35	48	5.9	5.8	12.3	7.1	6.6	956	1120	175
1	55	2	1.72	65	21.9713	16	11	10	62	31	37	46	5.8	12.8	10.3	9.9	6	936	1020	172
1	61	1	1.69	72	25.2092	13	12	6	58	34	36	50	6	15.6	14.7	8.8	7	977	780	169
1	45	1	1.82	70	21.1327	15	13	9	58	27	35	42	5.5	10.6	6.7	5.6	5	886	856	182
1	43	2	1.74	66	21.7994	14	12	7	65	39	37	55	7.8	19.1	18.7	11.2	9	1345	1345	174
1	42	1	1.86	66	19.0773	14	13	8	59	35	39	51	6.8	16.3	15.6	9.87	7	1030	1030	186
1	54	1	1.71	66	22.571	10	11	9	60	24	35	39	4.3	7.5	4.1	4.3	4	826	826	171
1	61	2	1.68	75	26.5731	11	9	10	61	37	46	53	7.8	16.3	17.4	10.4	5.67	1134	1134	168
1	50	1	1.8	60	18.5185	12	9	6	62	32	37	48	5.9	16.34	12.5	8.6	7.38	956	956	180
1	47	1	1.65	77	28.2828	13	8	7	63	32	34	47	5.8	17.7	11.23	7.9	6.92	945	945	165
1	45	1	1.58	75	30.0433	14	9	5	60	29	36	44	5.9	6.3	8.76	6.5	5.5	913	913	158
1	58	1	1.54	68	28.6726	15	10	4	57	27	37	42	4.8	5.8	5.6	5.8	5	886	886	154
1	50	2	1.8	75	23.1481	18	11	7	38	34	12	50	6	15.6	14.6	4.1	7	978	978	180
1	47	2	1.65	77	28.2828	17	11	3	71	35	54	51	6.9	16.7	15.6	4.1	7.3	1040	1040	165
1	45	1	1.58	67	26.8386	16	12	6	43	29	38	44	6	12.36	8.7	3.6	5.5	913	913	158
1	58	2	1.54	68	28.6726	10	12	5	71	32	39	48	6.3	14.89	12.4	7.1	6.5	956	956	154
1	47	2	1.65	77	28.2828	18	13	8	57	32	33	47	6.6	16.3	11.3	9.9	6.2	940	940	165
1	45	2	1.58	78	31.245	11	14	7	65	32	36	48	6	16.34	12.4	8.8	6.5	956	956	158
1	58	2	1.54	68	28.6726	17	9	4	58	33	35	49	6	17.7	13.6	7.6	6.6	965	965	154
1	40	2	1.66	65	23.5883	12	9	3	57	32	33	48	5.7	6.3	12.34	9.8	6.5	956	956	166
1	61	2	1.77	66	21.0667	16	9	6	64	34	39	50	6.6	5.8	14.7	5.6	7	973	973	177
1	43	2	1.7	76	26.2976	13	8	7	59	33	34	49	5.7	13.9	13.6	11.2	6.8	967	1243	170
1	43	1	1.7	76	26.2976	15	11	8	63	32	38	48	5.9	13.9	12.34	9.87	6.5	950	781	170
1	38	1	1.75	75	24.4898	14	11	4	61	32	35	47	5.7	13.6	11.23	4.3	6	940	1050	175
1	55	1	1.72	65	21.9713	14	12	12	62	38	37	54	7.7	18.1	18.3	10.4	8.5	1200	1020	172
1	61	1	1.69	72	25.2092	10	9	5	58	39	36	55	8	18.8	17.8	8.6	9	1345	780	169
1	45	1	1.82	70	21.1327	11	12	11	58	32	35	46	6	13.5	10.1	7.9	6	930	856	182
1	43	1	1.74	66	21.7994	12	10	4	65	33	37	51	6.8	16.4	15.1	6.5	7	1000	791	174
1	42	1	1.86	66	19.0773	13	11	10	59	32	39	51	6.7	16.3	14.6	5.8	7	1000	1243	186
1	54	1	1.71	66	22.571	14	12	6	60	31	35	52	7.4	16.34	16.6	9.3	7.5	1100	781	171
1	61	1	1.68	75	26.5731	15	13	9	61	34	46	53	7.5	17.7	8.5	9.6	8	1200	1050	168
1	50	1	1.8	60	18.5185	18	12	7	62	31	37	38	3.6	6.3	8.4	4.1	4	800	1020	180
1	47	1	1.65	77	28.2828	17	13	8	63	32	34	36	3.5	5.8	5.7	3.6	3.5	780	780	165
1	45	1	1.58	75	30.0433	16	11	9	60	21	36	46	5.5	16.3	5.92	7.8	6	930	799	158
1	58	1	1.54	68	28.6726	10	9	10	57	39	37	51	6.8	16.34	6.92	9.7	5.34	1010	912	154
1	50	2	1.8	75	23.1481	18	9	6	38	22	12	48	6	17.7	5.67	8	8.94	950	1300	180
1	47	2	1.65	77	28.2828	11	8	7	71	38	54	46	6	6.3	6.34	7.4	5.56	930	912	165
1	45	2	1.58	67	26.8386	17	9	5	43	23	38	50	6.8	5.8	12.34	9	4.03	970	785	158
1	58	1	1.54	68	28.6726	12	10	4	71	37	39	42	5	16.3	6.43	5	4.05	880	799	154
1	47	2	1.65	77	28.2828	16	11	7	57	24	33	55	8.6	16.34	9.87	11	9.98	1349	786	165
1	45	2	1.58	78	31.245	13	11	3	65	36	36	51	6.8	17.7	8.4	9	7.68	1010	1200	158
1	58	1	1.54	68	28.6726	15	8	6	58	25	35	39	1.1	6.3	5.7	4	6.87	821	1043	154
1	53	2	1.75	65	21.2245	14	12	5	88	35	38	53	6.8	16.3	6.9	4.1	5.5	1200	914	175
1	61	2	1.75	72	23.5102	14	8	8	63	32	37	48	5.6	16.34	5.9	3.6	3.8	950	950	175
1	55	2	1.69	66	23.1084	10	8	7	71	28	35	47	6	17.7	11.7	7.1	9.54	945	940	169
1	55	1	1.57	65	26.3702	11	9	4	57	27	33	44	5.8	6.3	5.8	9.9	3.86	910	910	157
1	48	1	1.53	66	28.1943	12	9	3	44	26	36	42	4.8	5.8	8.5	8.8	6.87	880	880	153
1	64	2	1.51	70	30.7004	13	9	6	71	25	56	50	6.3	15.78	8.4	8.8	6.92	970	970	151
1	46	2	1.81	85	25.9455	14	8	7	43	25	37	51	6.4	16.8	5.7	4.1	3.56	1000	1000	181
1	61	1	1.45	67	31.8668	15	8	8	77	26	62	44	4.8	12.6	6.9	3.6	5.5	910	910	145
1	61	2	1.74	79	26.0933	18	8	4	57	27	33	48	4.3	16.3	5.9	7.1	3.8	785	950	174
1	41	2	1.88	66	18.6736	17	12	12	65	22	35	47	3.6	16.34	11.7	9.9	9.54	799	940	188
1	52	2	1.55	80	33.2986	16	9	5	86	23	39	48	4.7	17.7	5.8	8.8	3.86	786	950	155
1	57	2	1.69	77	26.9598	10	8	11	64	25	35	49	5.6	6.3	8.5	4.3	6.87	1200	960	169
1	54	2	1.71	75	25.6489	18	10	4	63	27	36	48	5.8	5.8	8.4	10.4	6.92	1043	950	171
1	50	2	1.78	66	20.8307	11	11	10	60	33	36	50	6.5	15.64	5.7	8.6	3.56	941	970	178
1	49	2	1.62	88	33.5315	17	12	6	57	35	35	49	5.4	14.6	5.92	7.9	4.02	1041	960	162
1	37	2	1.66	76	27.5802	12	8	9	44	33	33	48	4.3	13.5	6.92	4.1	5.34	954	950	166
1	63	1	1.8	75	23.1481	16	8	7	71	34	39	47	6.8	13.6	11.34	3.6	8.94	856	940	180
1	46	2	1.61	76	29.3199	13	8	8	43	35	7	54	4.1	16.3	6.99	7.1	5.56	791	1200	161
1	66	2	1.88	71	20.0883	15	8	9	71	36	62	55	8.2	16.34	5.94	9.9	4.03	1243	1345	188
1	58	1	1.59	78	30.8532	14	9	10	57	37	38	46	5.3	17.7	5.86	8.8	4.05	781	930	159
1	63	2	1.8	88	27.1605	14	9	6	65	31	37	51	7.6	6.3	5.67	9.6	9.98	1050	1000	180
1	46	2	1.61	77	29.7056	10	8	7	58	32	35	51	6.1	5.8	6.34	9.6	7.68	1020	1000	161
1	48	2	1.88	65	18.3907	11	9	5	64	33	33	52	7.2	16.7	12.34	9.8	6.87	780	1100	188
1	53	2	1.75	65	21.2245	12	10	4	88	32	38	53	8.6	5.92	6.43	10.5	5.5	799	1200	175
1	61	1	1.75	72	23.5102	13	11	7	63	31	37	38	3.2	6.3	9.87	4.4	3.8	912	800	175
1	55	1	1.69	66	23.1084	14	11	3	71	34	35	36	6.1	5.7	8.4	3	9.54	1300	780	169
1	55	1	1.57	65	26.3702	15	8	6	57	31	33	46	7.3	13.6	5.7	7	3.86	912	930	157
1	48	2	1.53	66	28.1943	18	8	5	44	32	36	51	7.1	16.3	6.9	9	6.87	785	1000	153
1	64	2	1.51	70	30.7004	17	8	8	71	21	56	48	6.9	13.9	8.4	8	6.92	799	950	151
1	46	1	1.81	85	25.9455	16	8	7	43	39	37	46	3.8	13.5	5.7	7	3.56	786	930	181
1	61	2	1.45	67	31.8668	10	9	4	77	22	62	50	6.8	15.6	6.9	9	5.5	1200	970	145
1	61	1	1.74	79	26.0933	18	9	3	57	38	33	42	4.5	10.1	5.9	5.5	3.8	1043	880	174
1	41	2	1.88	66	18.6736	11	9	6	65	23	35	55	5.9	18.7	11.7	4.1	9.54	1100	1243	188
1	52	2	1.55	80	33.2986	17	8	7	86	37	39	51	3.5	16.1	5.8	3.6	3.86	1123	1000	155
1	57	1	1.69	77	26.9598	12	11	8	64	24	35	39	5.4	7.89	8.5	7.1	6.87	856	820	169
1	54	2	1.71	75	25.6489	16	8	4	63	36	36	53	5.8	16.3	8.4	9.9	6.92	1123	1200	171
1	50	2	1.78	66	20.8307	13	8	12	60	25	36	48	5.9	16.34	13.7	8.8	3.56	1243	950	178
1	49	2	1.62	88	33.5315	15	12	5	57	35	35	47	4.8	17.7	12.7	7.6	4.02	1345	940	162
1	37	1	1.66	76	27.5802	14	8	11	44	32	33	44	3.9	6.3	12.6	9.8	5.34	1234	910	166
1	63	1	1.8	75	23.1481	14	8	4	71	28	39	42	7.8	5.8	10.3	5.6	8.94	1020	880	180
1	46	2	1.61	76	29.3199	10	9	10	43	27	7	50	3.8	15.6	15.6	11.2	5.56	1111	965	161
1	66	2	1.88	71	20.0883	11	9	6	71	26	62	51	7.9	15.7	15.7	9.87	4.03	1234	990	188
1	58	2	1.59	78	30.8532	12	9	9	57	25	38	44	4.8	12.4	12.4	4.3	4.05	912	905	159
1	63	2	1.8	88	27.1605	13	8	7	65	25	37	48	6.9	13.8	13.8	10.4	9.98	1300	941	180
1	46	2	1.61	77	29.7056	14	11	8	58	26	35	47	5.8	13.6	13.6	8.6	7.68	817	930	161
1	48	2	1.88	65	18.3907	15	11	9	64	27	33	48	6.9	13.4	13.4	7.9	6.87	785	950	188
2	61	1	1.66	65	23.5883	#NULL!	#NULL!	#NULL!	#NULL!	#NULL!	#NULL!	#NULL!	#NULL!	2.62	2.62	2.34	2.56	483	368	#NULL!
2	43	1	1.77	66	21.0667	#NULL!	#NULL!	#NULL!	#NULL!	#NULL!	#NULL!	#NULL!	#NULL!	2.43	2.43	5.67	1.23	654	345	#NULL!
2	43	1	1.7	76	26.2976	#NULL!	#NULL!	#NULL!	#NULL!	#NULL!	#NULL!	#NULL!	#NULL!	6.12	6.12	2.87	5.56	368	703	#NULL!
2	38	1	1.7	76	26.2976	#NULL!	#NULL!	#NULL!	#NULL!	#NULL!	#NULL!	#NULL!	#NULL!	2.12	2.12	1.89	1.89	345	281	#NULL!
2	55	1	1.75	75	24.4898	#NULL!	#NULL!	#NULL!	#NULL!	#NULL!	#NULL!	#NULL!	#NULL!	3.51	3.51	1.98	4.15	703	546	#NULL!
2	61	1	1.72	65	21.9713	#NULL!	#NULL!	#NULL!	#NULL!	#NULL!	#NULL!	#NULL!	#NULL!	3.48	3.48	5.86	4.26	281	523	#NULL!
2	45	1	1.69	72	25.2092	#NULL!	#NULL!	#NULL!	#NULL!	#NULL!	#NULL!	#NULL!	#NULL!	2.43	2.43	5.45	1.23	546	283	#NULL!
2	43	1	1.82	70	21.1327	#NULL!	#NULL!	#NULL!	#NULL!	#NULL!	#NULL!	#NULL!	#NULL!	2.51	2.51	4.23	1.89	523	295	#NULL!
2	42	1	1.74	66	21.7994	#NULL!	#NULL!	#NULL!	#NULL!	#NULL!	#NULL!	#NULL!	#NULL!	2.67	2.67	2.65	2.34	283	354	#NULL!
2	54	1	1.86	66	19.0773	#NULL!	#NULL!	#NULL!	#NULL!	#NULL!	#NULL!	#NULL!	#NULL!	5.05	5.05	3.24	5.67	295	712	#NULL!
2	61	1	1.71	66	22.571	#NULL!	#NULL!	#NULL!	#NULL!	#NULL!	#NULL!	#NULL!	#NULL!	2.64	2.64	5.43	2.87	354	353	#NULL!
2	50	1	1.68	75	26.5731	#NULL!	#NULL!	#NULL!	#NULL!	#NULL!	#NULL!	#NULL!	#NULL!	2.06	2.06	4.23	1.89	712	286	#NULL!
2	47	1	1.8	60	18.5185	#NULL!	#NULL!	#NULL!	#NULL!	#NULL!	#NULL!	#NULL!	#NULL!	2.56	2.56	5.65	1.98	353	354	#NULL!
2	45	1	1.65	77	28.2828	#NULL!	#NULL!	#NULL!	#NULL!	#NULL!	#NULL!	#NULL!	#NULL!	5.08	5.08	2.24	5.86	286	704	#NULL!
2	58	1	1.66	65	23.5883	#NULL!	#NULL!	#NULL!	#NULL!	#NULL!	#NULL!	#NULL!	#NULL!	4.55	4.55	5.67	5.45	354	634	#NULL!
2	50	1	1.77	66	21.0667	#NULL!	#NULL!	#NULL!	#NULL!	#NULL!	#NULL!	#NULL!	#NULL!	3.64	3.64	2.87	4.23	704	552	#NULL!
2	47	1	1.7	76	26.2976	#NULL!	#NULL!	#NULL!	#NULL!	#NULL!	#NULL!	#NULL!	#NULL!	2.62	2.98	1.89	2.65	634	423	#NULL!
2	45	1	1.7	76	26.2976	#NULL!	#NULL!	#NULL!	#NULL!	#NULL!	#NULL!	#NULL!	#NULL!	2.43	3.45	1.98	3.24	552	483	#NULL!
2	58	1	1.75	75	24.4898	#NULL!	#NULL!	#NULL!	#NULL!	#NULL!	#NULL!	#NULL!	#NULL!	6.12	4.12	5.86	5.43	423	654	#NULL!
2	47	1	1.72	65	21.9713	#NULL!	#NULL!	#NULL!	#NULL!	#NULL!	#NULL!	#NULL!	#NULL!	2.12	2.62	5.45	4.23	483	368	#NULL!
2	45	1	1.69	72	25.2092	#NULL!	#NULL!	#NULL!	#NULL!	#NULL!	#NULL!	#NULL!	#NULL!	3.51	2.43	4.23	5.65	654	345	#NULL!
2	61	1	1.82	70	21.1327	#NULL!	#NULL!	#NULL!	#NULL!	#NULL!	#NULL!	#NULL!	#NULL!	3.48	6.12	2.34	2.24	368	703	#NULL!
2	43	1	1.74	66	21.7994	#NULL!	#NULL!	#NULL!	#NULL!	#NULL!	#NULL!	#NULL!	#NULL!	2.43	2.12	5.67	2.56	345	281	#NULL!
2	43	1	1.86	66	19.0773	#NULL!	#NULL!	#NULL!	#NULL!	#NULL!	#NULL!	#NULL!	#NULL!	2.51	3.51	2.87	1.23	703	546	#NULL!
2	38	1	1.71	66	22.571	#NULL!	#NULL!	#NULL!	#NULL!	#NULL!	#NULL!	#NULL!	#NULL!	2.67	3.48	1.89	5.56	281	523	#NULL!
2	55	1	1.68	75	26.5731	#NULL!	#NULL!	#NULL!	#NULL!	#NULL!	#NULL!	#NULL!	#NULL!	5.05	2.43	1.98	1.89	546	283	#NULL!
2	61	1	1.8	60	18.5185	#NULL!	#NULL!	#NULL!	#NULL!	#NULL!	#NULL!	#NULL!	#NULL!	2.64	2.51	5.86	4.15	523	295	#NULL!
2	45	1	1.65	77	28.2828	#NULL!	#NULL!	#NULL!	#NULL!	#NULL!	#NULL!	#NULL!	#NULL!	2.06	2.67	5.45	4.26	283	354	#NULL!
2	43	1	1.66	65	23.5883	#NULL!	#NULL!	#NULL!	#NULL!	#NULL!	#NULL!	#NULL!	#NULL!	2.56	5.05	4.23	1.23	295	712	#NULL!
2	42	1	1.77	66	21.0667	#NULL!	#NULL!	#NULL!	#NULL!	#NULL!	#NULL!	#NULL!	#NULL!	5.08	2.64	2.65	1.89	354	353	#NULL!
2	54	1	1.7	76	26.2976	#NULL!	#NULL!	#NULL!	#NULL!	#NULL!	#NULL!	#NULL!	#NULL!	4.55	4	3.24	2.34	712	286	#NULL!
2	61	1	1.7	76	26.2976	#NULL!	#NULL!	#NULL!	#NULL!	#NULL!	#NULL!	#NULL!	#NULL!	3.64	4	5.43	5.67	353	354	#NULL!
2	50	1	1.75	75	24.4898	#NULL!	#NULL!	#NULL!	#NULL!	#NULL!	#NULL!	#NULL!	#NULL!	2.62	4	4.23	2.87	286	283	#NULL!
2	47	1	1.72	65	21.9713	#NULL!	#NULL!	#NULL!	#NULL!	#NULL!	#NULL!	#NULL!	#NULL!	2.43	4.55	5.65	1.89	354	295	#NULL!
2	45	1	1.69	72	25.2092	#NULL!	#NULL!	#NULL!	#NULL!	#NULL!	#NULL!	#NULL!	#NULL!	6.12	3.64	2.24	1.98	552	354	#NULL!
2	58	1	1.82	70	21.1327	#NULL!	#NULL!	#NULL!	#NULL!	#NULL!	#NULL!	#NULL!	#NULL!	2.12	3.89	5.67	5.86	423	712	#NULL!
2	50	1	1.74	66	21.7994	#NULL!	#NULL!	#NULL!	#NULL!	#NULL!	#NULL!	#NULL!	#NULL!	3.51	4.01	2.87	5.45	483	353	#NULL!
2	47	1	1.86	66	19.0773	#NULL!	#NULL!	#NULL!	#NULL!	#NULL!	#NULL!	#NULL!	#NULL!	3.48	5.65	1.89	4.23	654	286	#NULL!
2	45	1	1.71	66	22.571	#NULL!	#NULL!	#NULL!	#NULL!	#NULL!	#NULL!	#NULL!	#NULL!	2.43	2.62	1.98	2.65	368	354	#NULL!
2	58	1	1.68	75	26.5731	#NULL!	#NULL!	#NULL!	#NULL!	#NULL!	#NULL!	#NULL!	#NULL!	2.51	2.43	5.86	3.24	345	345	#NULL!
2	47	1	1.8	60	18.5185	#NULL!	#NULL!	#NULL!	#NULL!	#NULL!	#NULL!	#NULL!	#NULL!	2.67	6.12	5.45	5.43	703	703	#NULL!
2	45	1	1.65	77	28.2828	#NULL!	#NULL!	#NULL!	#NULL!	#NULL!	#NULL!	#NULL!	#NULL!	5.05	9.86	4.23	4.23	281	281	#NULL!
2	61	1	1.66	65	23.5883	#NULL!	#NULL!	#NULL!	#NULL!	#NULL!	#NULL!	#NULL!	#NULL!	2.64	3.51	2.34	5.65	546	546	#NULL!
2	43	1	1.77	66	21.0667	#NULL!	#NULL!	#NULL!	#NULL!	#NULL!	#NULL!	#NULL!	#NULL!	2.06	3.48	5.67	2.24	523	523	#NULL!
2	43	1	1.7	76	26.2976	#NULL!	#NULL!	#NULL!	#NULL!	#NULL!	#NULL!	#NULL!	#NULL!	2.56	4.4	2.87	5.67	283	283	#NULL!
2	38	1	1.7	76	26.2976	#NULL!	#NULL!	#NULL!	#NULL!	#NULL!	#NULL!	#NULL!	#NULL!	5.08	3.45	1.89	2.87	295	295	#NULL!
2	55	1	1.75	75	24.4898	#NULL!	#NULL!	#NULL!	#NULL!	#NULL!	#NULL!	#NULL!	#NULL!	4.55	3.98	1.98	1.89	354	354	#NULL!
2	61	1	1.72	65	21.9713	#NULL!	#NULL!	#NULL!	#NULL!	#NULL!	#NULL!	#NULL!	#NULL!	3.64	5.05	5.86	1.98	712	712	#NULL!
2	45	1	1.69	72	25.2092	#NULL!	#NULL!	#NULL!	#NULL!	#NULL!	#NULL!	#NULL!	#NULL!	2.62	2.64	5.45	5.86	353	353	#NULL!
2	43	1	1.82	70	21.1327	#NULL!	#NULL!	#NULL!	#NULL!	#NULL!	#NULL!	#NULL!	#NULL!	2.43	2.06	4.23	5.45	286	286	#NULL!
2	42	1	1.74	66	21.7994	#NULL!	#NULL!	#NULL!	#NULL!	#NULL!	#NULL!	#NULL!	#NULL!	6.12	2.56	2.65	4.23	354	354	#NULL!
2	54	1	1.86	66	19.0773	#NULL!	#NULL!	#NULL!	#NULL!	#NULL!	#NULL!	#NULL!	#NULL!	2.12	5.08	3.24	2.65	704	283	#NULL!
2	61	1	1.71	66	22.571	#NULL!	#NULL!	#NULL!	#NULL!	#NULL!	#NULL!	#NULL!	#NULL!	3.51	4.55	5.43	3.24	634	295	#NULL!
2	50	1	1.68	75	26.5731	#NULL!	#NULL!	#NULL!	#NULL!	#NULL!	#NULL!	#NULL!	#NULL!	3.48	3.64	4.23	5.43	552	354	#NULL!
2	47	1	1.8	60	18.5185	#NULL!	#NULL!	#NULL!	#NULL!	#NULL!	#NULL!	#NULL!	#NULL!	2.43	2.98	5.65	4.23	423	712	#NULL!
2	45	1	1.65	77	28.2828	#NULL!	#NULL!	#NULL!	#NULL!	#NULL!	#NULL!	#NULL!	#NULL!	2.51	2.62	2.24	2.56	483	353	#NULL!
2	58	1	1.66	65	23.5883	#NULL!	#NULL!	#NULL!	#NULL!	#NULL!	#NULL!	#NULL!	#NULL!	2.67	2.43	5.67	1.23	654	286	#NULL!
2	50	1	1.77	66	21.0667	#NULL!	#NULL!	#NULL!	#NULL!	#NULL!	#NULL!	#NULL!	#NULL!	5.05	6.12	2.87	5.56	368	354	#NULL!
2	47	1	1.7	76	26.2976	#NULL!	#NULL!	#NULL!	#NULL!	#NULL!	#NULL!	#NULL!	#NULL!	2.64	2.12	1.89	1.89	345	281	#NULL!
2	45	1	1.7	76	26.2976	#NULL!	#NULL!	#NULL!	#NULL!	#NULL!	#NULL!	#NULL!	#NULL!	2.06	3.51	1.98	4.15	703	283	#NULL!
2	58	1	1.75	75	24.4898	#NULL!	#NULL!	#NULL!	#NULL!	#NULL!	#NULL!	#NULL!	#NULL!	2.56	2.22	5.86	4.26	281	295	#NULL!
2	47	1	1.72	65	21.9713	#NULL!	#NULL!	#NULL!	#NULL!	#NULL!	#NULL!	#NULL!	#NULL!	5.08	2.43	5.45	1.23	546	354	#NULL!
2	45	1	1.69	72	25.2092	#NULL!	#NULL!	#NULL!	#NULL!	#NULL!	#NULL!	#NULL!	#NULL!	4.55	2.51	4.23	1.89	523	712	#NULL!
2	61	1	1.82	70	21.1327	#NULL!	#NULL!	#NULL!	#NULL!	#NULL!	#NULL!	#NULL!	#NULL!	3.64	2.67	2.34	2.34	283	353	#NULL!
2	43	1	1.74	66	21.7994	#NULL!	#NULL!	#NULL!	#NULL!	#NULL!	#NULL!	#NULL!	#NULL!	2.62	2.62	5.67	5.67	295	286	#NULL!
2	43	2	1.86	66	19.0773	#NULL!	#NULL!	#NULL!	#NULL!	#NULL!	#NULL!	#NULL!	#NULL!	2.43	2.64	2.87	2.87	354	354	#NULL!
2	38	2	1.71	66	22.571	#NULL!	#NULL!	#NULL!	#NULL!	#NULL!	#NULL!	#NULL!	#NULL!	6.12	2.06	1.89	1.89	712	286	#NULL!
2	55	2	1.68	75	26.5731	#NULL!	#NULL!	#NULL!	#NULL!	#NULL!	#NULL!	#NULL!	#NULL!	2.12	2.56	1.98	1.98	353	354	#NULL!
2	61	2	1.8	60	18.5185	#NULL!	#NULL!	#NULL!	#NULL!	#NULL!	#NULL!	#NULL!	#NULL!	3.51	2.22	5.86	5.86	286	704	#NULL!
2	45	2	1.65	77	28.2828	#NULL!	#NULL!	#NULL!	#NULL!	#NULL!	#NULL!	#NULL!	#NULL!	3.48	2.43	5.45	5.45	354	634	#NULL!
2	43	2	1.66	65	23.5883	#NULL!	#NULL!	#NULL!	#NULL!	#NULL!	#NULL!	#NULL!	#NULL!	2.43	2.51	4.23	4.23	704	552	#NULL!
2	42	2	1.77	66	21.0667	#NULL!	#NULL!	#NULL!	#NULL!	#NULL!	#NULL!	#NULL!	#NULL!	2.51	2.67	2.65	2.65	634	423	#NULL!
2	54	2	1.7	76	26.2976	#NULL!	#NULL!	#NULL!	#NULL!	#NULL!	#NULL!	#NULL!	#NULL!	2.67	2.62	3.24	3.24	552	483	#NULL!
2	61	2	1.7	76	26.2976	#NULL!	#NULL!	#NULL!	#NULL!	#NULL!	#NULL!	#NULL!	#NULL!	5.05	2.64	5.43	5.43	423	654	#NULL!
2	50	2	1.75	75	24.4898	#NULL!	#NULL!	#NULL!	#NULL!	#NULL!	#NULL!	#NULL!	#NULL!	2.64	2.06	4.23	4.23	483	368	#NULL!
2	47	2	1.72	65	21.9713	#NULL!	#NULL!	#NULL!	#NULL!	#NULL!	#NULL!	#NULL!	#NULL!	2.06	2.56	5.65	5.65	654	345	#NULL!
2	45	2	1.69	72	25.2092	#NULL!	#NULL!	#NULL!	#NULL!	#NULL!	#NULL!	#NULL!	#NULL!	2.56	2.22	2.24	2.24	368	703	#NULL!
2	58	2	1.82	70	21.1327	#NULL!	#NULL!	#NULL!	#NULL!	#NULL!	#NULL!	#NULL!	#NULL!	5.08	2.43	5.67	2.56	345	281	#NULL!
2	50	2	1.74	66	21.7994	#NULL!	#NULL!	#NULL!	#NULL!	#NULL!	#NULL!	#NULL!	#NULL!	4.55	2.51	2.87	1.23	703	546	#NULL!
2	47	2	1.86	66	19.0773	#NULL!	#NULL!	#NULL!	#NULL!	#NULL!	#NULL!	#NULL!	#NULL!	3.64	2.67	1.89	5.56	281	523	#NULL!
2	45	2	1.71	66	22.571	#NULL!	#NULL!	#NULL!	#NULL!	#NULL!	#NULL!	#NULL!	#NULL!	2.62	2.62	1.98	1.89	546	283	#NULL!
2	58	2	1.68	75	26.5731	#NULL!	#NULL!	#NULL!	#NULL!	#NULL!	#NULL!	#NULL!	#NULL!	2.43	2.64	5.86	4.15	523	295	#NULL!
2	47	2	1.8	60	18.5185	#NULL!	#NULL!	#NULL!	#NULL!	#NULL!	#NULL!	#NULL!	#NULL!	6.12	2.06	5.45	4.26	283	354	#NULL!
2	45	2	1.65	77	28.2828	#NULL!	#NULL!	#NULL!	#NULL!	#NULL!	#NULL!	#NULL!	#NULL!	2.12	2.56	4.23	1.23	295	712	#NULL!
2	61	2	1.66	65	23.5883	#NULL!	#NULL!	#NULL!	#NULL!	#NULL!	#NULL!	#NULL!	#NULL!	3.51	2.64	2.34	1.89	354	353	#NULL!
2	43	2	1.77	66	21.0667	#NULL!	#NULL!	#NULL!	#NULL!	#NULL!	#NULL!	#NULL!	#NULL!	3.48	4	5.67	2.34	712	286	#NULL!
2	43	2	1.7	76	26.2976	#NULL!	#NULL!	#NULL!	#NULL!	#NULL!	#NULL!	#NULL!	#NULL!	2.43	4	2.87	5.67	353	354	#NULL!
2	38	2	1.7	76	26.2976	#NULL!	#NULL!	#NULL!	#NULL!	#NULL!	#NULL!	#NULL!	#NULL!	2.51	4	1.89	2.87	286	704	#NULL!
2	55	2	1.75	75	24.4898	#NULL!	#NULL!	#NULL!	#NULL!	#NULL!	#NULL!	#NULL!	#NULL!	2.67	4.55	1.98	1.89	354	634	#NULL!
2	61	2	1.72	65	21.9713	#NULL!	#NULL!	#NULL!	#NULL!	#NULL!	#NULL!	#NULL!	#NULL!	5.05	3.64	5.86	1.98	483	552	#NULL!
2	45	2	1.69	72	25.2092	#NULL!	#NULL!	#NULL!	#NULL!	#NULL!	#NULL!	#NULL!	#NULL!	2.64	3.89	5.45	5.86	654	423	#NULL!
2	43	2	1.82	70	21.1327	#NULL!	#NULL!	#NULL!	#NULL!	#NULL!	#NULL!	#NULL!	#NULL!	2.06	4.01	4.23	5.45	368	483	#NULL!
2	42	2	1.74	66	21.7994	#NULL!	#NULL!	#NULL!	#NULL!	#NULL!	#NULL!	#NULL!	#NULL!	2.56	5.65	2.65	4.23	345	654	#NULL!
2	54	2	1.86	66	19.0773	#NULL!	#NULL!	#NULL!	#NULL!	#NULL!	#NULL!	#NULL!	#NULL!	5.08	2.62	3.24	2.65	703	368	#NULL!
2	61	2	1.71	66	22.571	#NULL!	#NULL!	#NULL!	#NULL!	#NULL!	#NULL!	#NULL!	#NULL!	4.55	2.43	5.43	3.24	281	345	#NULL!
2	50	2	1.68	75	26.5731	#NULL!	#NULL!	#NULL!	#NULL!	#NULL!	#NULL!	#NULL!	#NULL!	3.64	6.12	4.23	5.43	546	703	#NULL!
2	47	2	1.8	60	18.5185	#NULL!	#NULL!	#NULL!	#NULL!	#NULL!	#NULL!	#NULL!	#NULL!	2.62	2.22	5.65	4.23	523	281	#NULL!
2	45	2	1.65	77	28.2828	#NULL!	#NULL!	#NULL!	#NULL!	#NULL!	#NULL!	#NULL!	#NULL!	2.43	2.43	2.24	5.65	283	546	#NULL!
2	58	2	1.66	65	23.5883	#NULL!	#NULL!	#NULL!	#NULL!	#NULL!	#NULL!	#NULL!	#NULL!	6.12	2.51	5.67	2.24	295	523	#NULL!
2	50	2	1.77	66	21.0667	#NULL!	#NULL!	#NULL!	#NULL!	#NULL!	#NULL!	#NULL!	#NULL!	2.12	2.67	2.87	5.67	354	283	#NULL!
2	47	2	1.7	76	26.2976	#NULL!	#NULL!	#NULL!	#NULL!	#NULL!	#NULL!	#NULL!	#NULL!	3.51	2.62	1.89	2.87	712	295	#NULL!
2	45	2	1.7	76	26.2976	#NULL!	#NULL!	#NULL!	#NULL!	#NULL!	#NULL!	#NULL!	#NULL!	3.48	2.64	1.98	1.89	353	354	#NULL!
2	58	2	1.75	75	24.4898	#NULL!	#NULL!	#NULL!	#NULL!	#NULL!	#NULL!	#NULL!	#NULL!	2.43	2.06	5.86	1.98	286	712	#NULL!
2	47	2	1.72	65	21.9713	#NULL!	#NULL!	#NULL!	#NULL!	#NULL!	#NULL!	#NULL!	#NULL!	2.51	2.56	5.45	5.86	354	353	#NULL!
2	45	2	1.69	72	25.2092	#NULL!	#NULL!	#NULL!	#NULL!	#NULL!	#NULL!	#NULL!	#NULL!	2.67	2.06	4.23	5.45	704	286	#NULL!
2	53	2	1.82	70	21.1327	#NULL!	#NULL!	#NULL!	#NULL!	#NULL!	#NULL!	#NULL!	#NULL!	5.05	2.56	5.45	4.23	634	354	#NULL!
